# Supplementary material for: How soluble misfolded proteins bypass chaperones at the molecular level
Source: Nat Commun. 2023 Jun 21;14:3689. doi: 10.1038/s41467-023-38962-z (PMC10284856; doi:10.1038/s41467-023-38962-z)
Supplement: Supplementary file 4 — Dataset 2 [file 41467_2023_38962_MOESM4_ESM.xlsx]

## Sheet: Sheet1
Reference id															Chaperone		Client protein			Kd value reported					Note
1															GroEL		lactalbumin , pepsin, cytochrome c				Micromolar range (0.079-33 uM)				Here the kd value reported by FCS methods are in good agreement with stopped flow spectrofluorometry, titration calometry and size exclusion gel calorimetry but do not agree with kd of rLA obtained by Biacore analysis. They provided all the relevant references regarding these things.
https://onlinelibrary.wiley.com/doi/pdf/10.1002/%28SICI%291097-0320%2819990701%2936%3A3%3C247%3A%3AAID-CYTO15%3E3.0.CO%3B2-%23
2															GroEL		Polypeptide amyloid				micromolar range (70 uM to 307 uM) (depending upon if one ab40 molecule binds perGroEL cavity then it is 70 uM otherwise if three ab40 molecule binds a GroEL cavity ,then it is 307 uM)
https://www.ncbi.nlm.nih.gov/pmc/articles/PMC3710837/
3
https://www.jbc.org/article/S0021-9258(18)93722-1/pdf															GroEL		bis-ANS				micromolar range (1 uM)
4
https://onlinelibrary.wiley.com/doi/epdf/10.1110/ps.041211205															GroEL		glyceraldehyde-3-phosphate dehydrogenase (GAPDH)					micromolar range (0.4 to 0.9 uM)
5
http://www.eurekaselect.com/article/84957															GroEL		CXCR4 transmembrane peptode					micromolar range (0.23 uM)
6
https://www.jbc.org/action/showPdf?pii=S0021-9258%2820%2971034-3															GroEL		Peptide derived by phage display method					micromolar range (17.1 uM)
7
https://pubs.acs.org/doi/abs/10.1021/bi00044a037															GroEL		Chymotrypsin inhibitor					micromolar range (0.01 to 0.64 uM)
8
https://www.jbc.org/action/showPdf?pii=S0021-9258%2820%2964224-7															GroEL		Chitin					micromolar range (0.64 to 4.71 uM)
9
https://www.pnas.org/doi/pdf/10.1073/pnas.92.18.8100															GroEL		Fab protein					nanomolar range (50 nM)
10
https://pubmed.ncbi.nlm.nih.gov/7650011/															GroEL		lactaalbumin					nanomolar range (1 nM) although different other studies (as mentioned in 1 ) reports it is in the micromolar range.
11
https://www.sciencedirect.com/science/article/pii/S0022283696908153															GroEL		mDH					nanomolar range (2 nM)
12
https://www.jbc.org/action/showPdf?pii=S0021-9258%2821%2901085-1															Spy		Fyn SH3					micromolar range (kd= 3 uM for unfolded protein and 50 uM for native protein)
															TF							micromolar range (1-6 uM)
															HSC chaperone							micromolar range (9-13 uM)
13
https://pubs.rsc.org/en/content/articlelanding/1997/p2/a604880c															GroEL		N-dansyl peptides					micromolar range (0.625 uM)
14
https://pubmed.ncbi.nlm.nih.gov/7914191/															GroEL		Ribulose					nanomolar range (53 to 1300 nM for different type of mutated and truncated protein)
15
https://www.ncbi.nlm.nih.gov/pmc/articles/PMC39894/															GroEL		Subtilisn					micromolar range (0.4 uM)
16																						micromolar range (300 uM)					(They report the kd of native and unfolded states of barnase which are 300 uM and 0.05 uM respectively)
https://pubmed.ncbi.nlm.nih.gov/8760501/															GroEL		Barnase
17																						nanomolar range (1.2 nM)					1.2 nM for native and 0.8 nM for unfolded protein
https://pubs-rsc-org.ezaccess.libraries.psu.edu/en/content/articlepdf/2006/ob/b517879g															GroEL		Zn-CytC
18
https://link.springer.com/content/pdf/10.1007/s41048-019-0090-6.pdf															GroEL		Bacteriorhodopsin					nanomolar range (0.3-6 nM)					(denatured protein have kd 0.3 nmol and native protein have kd 6 nmol)
19
https://www.ncbi.nlm.nih.gov/pmc/articles/PMC4735476/pdf/main.pdf															GroEL		Lysozyme					nanomolar range (1.4-50 nM)					(denatured protein have kd 1.4 nmol and native protein have kd 50 nmol)
20
https://www.sciencedirect.com/science/article/pii/S0021925818397436?via%3Dihub															GroEL		rLA					micromolar range (5.8 uM)
21																						micromolar range (9-12 uM)
https://journals.plos.org/plosone/article?id=10.1371/journal.pone.0067961															HSP70		NR peptide
22																						micromolar range (243 uM)
https://www.pnas.org/doi/pdf/10.1073/pnas.1505173112															HSP70		SRC homology 3 domain
23																						micromolar range (0.25-1 uM)
https://www.jbc.org/article/S0021-9258(20)36302-X/pdf															HSP90		GA and NB
24
https://www.science.org/doi/pdf/10.1126/sciadv.abl7295															HSP90		GR-LBD					micromolar range (2-5 uM)
25
https://www.cell.com/molecular-cell/pdf/S1097-2765(11)00162-6.pdf															HSP90		131del					micromolar range (9 uM)
