# Supplementary material for: How soluble misfolded proteins bypass chaperones at the molecular level
Source: Nat Commun. 2023 Jun 21;14:3689. doi: 10.1038/s41467-023-38962-z (PMC10284856; doi:10.1038/s41467-023-38962-z)
Supplement: Supplementary file 5 — Supplementary Movie 1 [file 41467_2023_38962_MOESM5_ESM.zip]

Archive with 32 entries (24 files):
- Supplementary Movie 1/1a69_DnaK/
- Supplementary Movie 1/1a69_DnaK/dnak_fo.mp4
- Supplementary Movie 1/1a69_DnaK/dnak_mi.mp4
- Supplementary Movie 1/1a69_DnaK/dnak_un.mp4
- Supplementary Movie 1/1a69_GroEL/
- Supplementary Movie 1/1a69_GroEL/1a69_fo [MConverter.eu].mp4
- Supplementary Movie 1/1a69_GroEL/1a69_mi [MConverter.eu].mp4
- Supplementary Movie 1/1a69_GroEL/1a69_un [MConverter.eu].mp4
- Supplementary Movie 1/1a69_HtpG/
- Supplementary Movie 1/1a69_HtpG/htpg_fo.mp4
- Supplementary Movie 1/1a69_HtpG/htpg_mi.mp4
- Supplementary Movie 1/1a69_HtpG/htpg_un.mp4
- Supplementary Movie 1/1k7j_GroEL/
- Supplementary Movie 1/1k7j_GroEL/1k7j_fo.mp4
- Supplementary Movie 1/1k7j_GroEL/1k7j_mi.mp4
- Supplementary Movie 1/1k7j_GroEL/1k7j_un.mp4
- Supplementary Movie 1/1p7l_GroEL/
- Supplementary Movie 1/1p7l_GroEL/1p7l_fo.mp4
- Supplementary Movie 1/1p7l_GroEL/1p7l_mi.mp4
- Supplementary Movie 1/1p7l_GroEL/1p7l_un.mp4
- Supplementary Movie 1/2fym_GroEL/
- Supplementary Movie 1/2fym_GroEL/2fym_fo.mp4
- Supplementary Movie 1/2fym_GroEL/2fym_mi.mp4
- Supplementary Movie 1/2fym_GroEL/2fym_un.mp4
- Supplementary Movie 1/3hwo_GroEL/
- Supplementary Movie 1/3hwo_GroEL/3hwo_fo.mp4
- Supplementary Movie 1/3hwo_GroEL/3hwo_mi.mp4
- Supplementary Movie 1/3hwo_GroEL/3hwo_un.mp4
- Supplementary Movie 1/4a2c_GroEL/
- Supplementary Movie 1/4a2c_GroEL/4a2c_fo.mp4
- Supplementary Movie 1/4a2c_GroEL/4a2c_mi.mp4
- Supplementary Movie 1/4a2c_GroEL/4a2c_un.mp4
