# Supplementary material for: How soluble misfolded proteins bypass chaperones at the molecular level
Source: Nat Commun. 2023 Jun 21;14:3689. doi: 10.1038/s41467-023-38962-z (PMC10284856; doi:10.1038/s41467-023-38962-z)
Supplement: Supplementary file 7 — Source Data [file 41467_2023_38962_MOESM7_ESM.zip]

Archive with 9 entries (9 files):
- Source Data/atp_consumption.zip
- Source Data/meta_analysis_data.zip
- Source Data/molecular_dynamics.zip
- Source Data/permutation_test_for_model_consistency_with_experimental_data.zip
- Source Data/README.md.zip
- calc_native_contact_fraction_v2.zip
- Folded and Misfolded structures.zip
- Source Data/q_rg.zip
- Table of Content of Source data file.docx
